# Supplementary material for: The Beneficial Effects of Triterpenic Acid and Acteoside in an In Vitro Model of Nonalcoholic Steatohepatitis (NASH)
Source: Int J Mol Sci. 2022 Mar 24;23(7):3562. doi: 10.3390/ijms23073562 (PMC8998673; doi:10.3390/ijms23073562)
Supplement: Supplementary file 1 [file ijms-23-03562-s001.zip]

Archive with 1 entries (1 files):
- ijms-1619997-supplementary.pdf
